# Supplementary material for: Highly Luminescent Europium(III) Complexes in Solution and PMMA-Doped Films for Bright Red Electroluminescent Devices
Source: Molecules. 2023 May 26;28(11):4371. doi: 10.3390/molecules28114371 (PMC10254153; doi:10.3390/molecules28114371)
Supplement: Supplementary file 1 [file molecules-28-04371-s001.zip]

Archive with 1 entries (1 files):
- molecules-2399659-supplementary.pdf
